# Supplementary material for: The Association between Malaria and β-Carotene Levels: A Systematic Review and Meta-Analysis
Source: Antioxidants (Basel). 2023 Aug 29;12(9):1687. doi: 10.3390/antiox12091687 (PMC10525879; doi:10.3390/antiox12091687)
Supplement: Supplementary file 1 [file antioxidants-12-01687-s001.zip]

Archive with 4 entries (4 files):
- Table S1. Search terms.pdf
- Table S2. Details of the included studies_12-8-2023.xlsx
- Table S3. Quality of included studies_KUK_MK.xls
- Table S4. Subgroup analysis.pdf
