# Supplementary material for: The Association between Malaria and β-Carotene Levels: A Systematic Review and Meta-Analysis
Source: Antioxidants (Basel). 2023 Aug 29;12(9):1687. doi: 10.3390/antiox12091687 (PMC10525879; doi:10.3390/antiox12091687)
Supplement: Supplementary file 1 [file antioxidants-12-01687-s001.zip › Table S2. Details of the included studies_12-8-2023.xlsx]

## Sheet: Sheet1
The Association between Malaria and β-Carotene Levels: A Systematic Review and Meta-Analysis Kwuntida Uthaisar Kotepui1†, Aongart Mahittikorn2†, Polrat Wilairatana3*, Frederick Ramirez Masangkay4, Manas Kotepui1* 1Medical Technology, School of Allied Health Sciences, Walailak University, Thasala, Nakhon Si Thammarat 80160, Thailand 2Department of Protozoology, Faculty of Tropical Medicine, Mahido…
Table S2. Details of studies included for syntheses.
No.	Authors	Publication year	Year ranges	Study design	Study location	Continent	Year of conduction	Participants (n)	Plasmodium spp.	Mean age in any groups	Age range (years)	Age range	Clinical malaria	Clinical malaria (symptomatic or asymptomatic)	Qualitative synthesis of beta-carotene levels	beta-carotene levels (mean, SD) or median with range (mg/dl)	N_malaria	Mean_malaria	SD_malaria	N_control	Mean_control	SD_control	Parasitemia in each groups (parasites/uL)	Method for malaria	Method for beta-carotene levels	Method for beta-carotene levels
1	Adelekan et al., 1997	1997	Before 2000	Case-control study	Nigeria	Africa	Not specified	Children (65): malaria (46), controls (19)	Not specified	Not specified	8–96 months	Children	Not specified	Not specified	Beta-carotene levels were significantly decreased in malaria patients as compared to uninfected controls	Malaria: WAZ>-2 (22): 0.75 (0.10-2.55), WAZ<-2 (24): 0.515 (0.02-1.38); controls: WAZ>-2 (11): 1.16 (0.21-3.83), WAZ<-2 (9): 1.31 (0.26-3.61),	46	0.813	0.639	20	1.605	1.014	Not specified	Microscopy	High performance liquid chromatography	High performance liquid chromatography
2	Akpotuzor et al., 2007	2007	2000-2009	Case-control study	Nigeria	Africa	2004-2005	Malaria-infected children (122), healthy controls (60)	P. falciparum	Not specified	1–10 years	Children	Symptomatic	Not specified	Beta-carotene levels were significantly decreased in malaria patients as compared to uninfected controls	Malaria (122): 0.77±0.10, controls (60): 1.16±0.57 µmol/L	122	0.77	0.1	60	1.16	0.57	5391.3±2923.1	Microscopy	Kaser and Stekol, 1943	Other methods/Not specified
3	Benzecry et al., 2016	2016	2010-2019	Cohort study	Brazil	South America	2010-2011	Children (95)	P. vivax	Median 4.8 years, interquartile range 2.3–6.6)	<10 years	Children	Not specified	Not specified	Beta-carotene deficientcy (58 cases, 63%). Micronutrient serum levels were not associated with a higher malaria incidence nor the malaria episode influenced micronutrient levels.	Not specified							Not specified	Microscopy/PCR	High performance liquid chromatography	High performance liquid chromatography
4	Das et al., 1996	1996	Before 2000	Cross-sectional study	India	Asia	1992-1993	Mild malaria (50), severe malaria (50), controls (50)	P. falciparum	Not specified	2–11 years	Children	Symptomatic	Severe and non-severe	1. Beta-carotene levels were significantly decreased in malaria patients as compared to uninfected controls. 2. Beta-carotene levels were significantly decreased in severe malaria than non-severe malaria.	Severe malaria (50): 0.076 (0.006-0.476), mild malaria (50): 0.150 (0.008-0.476), controls (50): 0.31 (0.008-0.885) µmol/L	100	0.177	0.244	50	0.378	0.325	Not specified	Microscopy	High performance liquid chromatography	High performance liquid chromatography
5	Farombi et al., 2003	2003	2000-2009	Cohort study	Nigeria	Africa	Not specified	Malaria (10), controls (10)	P. falciparum	Malaria (10): 24.8±5.0, controls (10): 26.2±5.5	18–35 years	Adults	Symptomatic	Non-severe	Beta-carotene levels were significantly decreased in malaria patients as compared to uninfected controls	Malaria (10): 18±0.3, controls (10): 20.1±1.4 mg/100mL	10	18	0.3	10	20.1	1.4	Not specified	Microscopy	Suzuki and Katoh, 1990	Other methods/Not specified
6	Njoku et al., 1995	1995	Before 2000	Cohort study	Nigeria	Africa	Not specified	Patients with malaria (100)	P. falciparum	Mean: 23	18–30 years	Adults	Symptomatic	Severe	No difference in beta-carotene before and after treatment.	Before treatment: 254.5±68.6, after treatment: 306.5±48.1 mg/100mL							Not specified	Microscopy	Tietz (1970)	Other methods/Not specified
7	Nussenblatt et al., 2002	2002	2000-2009	Cohort study	Uganda	Africa	1998	Children with malaria (273)	P. falciparum	Not specified	1–10 years	Children	Symptomatic	Non-severe	Severely anaemic malaria (39): No difference in beta-carotene before and after treatment; Not severely anaemic malaria (148): Beta-carotene levels were significantly increased after treatment as compared to before treatment	Severely anaemic malaria (39): baseline: 0.15±0.11, day 7: 0.16±0.12; Not severely anaemic malaria (148): baseline: 0.23±0.20, day 7: 0.27±0.22							Not specified	Microscopy	High performance liquid chromatography	High performance liquid chromatography
8	Stuetz et al., 2006	2006	2000-2009	Case-control study	Thailand	Asia	1998-2000	Pregnant women (108): malaria (50), controls (58)	Not specified	Malaria (50): 24.7 (15–40), controls (58): 25.2 (16–40)	15–40 years	Children, adults	Not specified	Not specified	No difference in beta-carotene between malaria patients and uninfected controls.	Malaria (38): 0.19±0.12, controls (23): 0.15±0.12	38	0.19	0.12	23	0.15	0.12	Not specified	Microscopy	High performance liquid chromatography	High performance liquid chromatography
9	Thurnham et al., 1991	1991	Before 2000	Case-control study	Thailand	Asia	Not specified	Rural area; malaria (21), uninfected controls (20); Urban area: malaria (24), uninfected controls (27)	P. falciparum/P. vivax/mixed infections	Not specified	6–49 years	Children, adults	Symptomatic	Non-severe	Urban area: Beta-carotene levels were significantly decreased in malaria patients as compared to uninfected controls; Rural area: no difference in beta-carotene between malaria patients and uninfected controls.	Rural area; malaria (21): 0.069 (0.004-0.411), uninfected controls (20): 0.106 (0.025-0.889); Urban area: malaria (24): 0.082 (0.017-0.281), uninfected controls (27): 0.202 (0.031-0.996)	45	0.126	0.224	47	0.325	0.334	Not specified	Microscopy	High performance liquid chromatography	High performance liquid chromatography
10	Uwah et al., 2012	2012	2010-2019	Case-control study	Nigeria	Africa	Not specified	Febrile children (60): malaria (60), uninfected controls (30)	P. falciparum	Not specified	0–10 years	Children	Symptomatic	Not specified	Beta-carotene levels were significantly decreased in malaria patients as compared to uninfected controls	Malaria (60): 23.1±5.1, controls (30): 45.9±6.9 µg/dl	60	23.1	5.1	30	45.9	6.9	Not specified	Microscopy	Not specified	Other methods/Not specified
