# Supplementary material for: The Association between Malaria and β-Carotene Levels: A Systematic Review and Meta-Analysis
Source: Antioxidants (Basel). 2023 Aug 29;12(9):1687. doi: 10.3390/antiox12091687 (PMC10525879; doi:10.3390/antiox12091687)
Supplement: Supplementary file 1 [file antioxidants-12-01687-s001.zip › Table S3. Quality of included studies_KUK_MK.xls]

## Sheet: Case-control studies
The Association between Malaria and β-Carotene Levels: A Systematic Review and Meta-Analysis Kwuntida Uthaisar Kotepui1†, Aongart Mahittikorn2†, Polrat Wilairatana3*, Frederick Ramirez Masangkay4, Manas Kotepui1* 1Medical Technology, School of Allied Health Sciences, Walailak University, Thasala, Nakhon Si Thammarat 80160, Thailand 2Department of Protozoology, Faculty of Tropical Medicine, Mahido…
Table S3. Quality of the included studies
JBI CRITICAL APPRAISAL CHECKLIST FOR CASE CONTROL STUDIES
No.	Study	1. Were the groups comparable other than the presence of disease in cases or the absence of disease in controls?	2. Were cases and controls matched appropriately?	3. Were the same criteria used for identification of cases and controls?	4. Was exposure measured in a standard, valid and reliable way?	5. Was exposure measured in the same way for cases and controls?	6. Were confounding factors identified?	7. Were strategies to deal with confounding factors stated?	8. Were outcomes assessed in a standard, valid and reliable way for cases and controls?	9. Was the exposure period of interest long enough to be meaningful?	10. Was appropriate statistical analysis used?	Overall appraisal:
2	Akpotuzor et al., 2007	Yes	Yes	Yes	Yes	Yes	No	No	Yes	Unclear	Yes	Included
8	Stuetz et al., 2006	Yes	Yes	Yes	Yes	Yes	Yes	No	Yes	Unclear	Yes	Included
10	Uwah et al., 2012	Yes	Yes	Yes	Yes	Yes	No	No	Yes	Unclear	Yes	Included
1	Adelekan et al., 1997	Yes	Yes	Yes	Yes	Yes	Unclear	Unclear	Yes	Unclear	Yes	Included
9	Thurnham D.I. and Singkamani R.	Yes	Yes	Yes	Yes	Yes	No	No	Yes	Unclear	Yes	Included
JBI CRITICAL APPRAISAL CHECKLIST FOR ANALYTICAL CROSS SECTIONAL STUDIES
No.	Study	1. Were the criteria for inclusion in the sample clearly defined?	2. Were the study subjects and the setting described in detail?	3. Was the exposure measured in a valid and reliable way?	4. Were objective, standard criteria used for measurement of the condition?	5. Were confounding factors identified?	6. Were strategies to deal with confounding factors stated?	7. Were the outcomes measured in a valid and reliable way?	8. Was appropriate statistical analysis used?	Overall appraisal:
4	Das et al., 1996	Yes	Yes	Yes	Yes	Yes	Yes	Yes	Yes	Included
CHECKLIST FOR COHORT STUDIES
No.		1. Were the two groups similar and recruited from the same population?	2. Were the exposures measured similarly to assign people to both exposed and unexposed groups?	3. Was the exposure measured in a valid and reliable way?	4. Were confounding factors identified?	5. Were strategies to deal with confounding factors stated?	6. Were the groups/participants free of the outcome at the start of the study (or at the moment of exposure)?	7. Were the outcomes measured in a valid and reliable way?	8. Was the follow up time reported and sufficient to be long enough for outcomes to occur?	9. Was follow up complete, and if not, were the reasons to loss to follow up described and explored?	10. Were strategies to address incomplete follow up utilized?	11. Was appropriate statistical analysis used?	Overall appraisal:
5	Farombi et al., 2003	Yes	Yes	Yes	Unclear	Unclear	Yes	Yes	Unclear	Unclear	No	Yes	Included
7	Nussenblatt et al., 2002	Yes	Yes	Yes	Yes	Yes	Yes	Yes	No	No	Yes	Yes	Included
3	Benzecry et al., 2016	Yes	Yes	Yes	Yes	Yes	Yes	Yes	Yes	Yes	Yes	Yes	Included
6	Njoku et al., 1995	Yes	Yes	Yes	No	No	Yes	Yes	Yes	Yes	No	Yes	Included
